# Supplementary material for: Chemotherapy-induced COX-2 upregulation by cancer cells defines their inflammatory properties and limits the efficacy of chemoimmunotherapy combinations
Source: Nat Commun. 2022 Apr 19;13:2063. doi: 10.1038/s41467-022-29606-9 (PMC9018752; doi:10.1038/s41467-022-29606-9)
Supplement: Supplementary file 3 — Source data file [file 41467_2022_29606_MOESM3_ESM.xlsx]

## Sheet: Figure 1a
Figure 1a
	DMSO			cisplatin			5-FU
8h	8.138	7.936	10.034	52.447	39.73	43.445	23.047	21.331	17.419
24h	22.847	17.815	19.564	59.401	50.155	52.678	79.309	76.281	87.176
48h	22.703	16.583	20.042	49.443	43.592	40.216	131.471	176.202	100.686
	one-way ANOVA with Tukey's multiple comparisons
	DMSO vs cisplatin	DMSO vs 5-FU
8h	p<0.0001	p = 0.0302
24h	p = 0.0002	p<0.0001
48h	p = 0.4160	p = 0.0016

## Sheet: Figure 1b
Figure 1b

## Sheet: Figure 1c
Figure 1c
	DMSO	cisplatin	5-FU	CXB	cisplatin+CXB	5-FU+CXB
	12.4	45.17	79.92	2.11	1.12	1.11
	24.03	52.65	105.34	2.73	2.62	2.48

## Sheet: Figure 1d
Figure 1d
PGE2								Ptgs2
	DMSO			5-FU					DMSO			5-FU
CT26	40.14	13.28	15.51	129.34	97.78	115.35		CT26	1.4281	1.7758	2.0556	15.3426	17.3914	11.5685
4T1	7.61	14.11	13.21	71.06	54.18	77.03		4T1	2.6418	1.0451	0.9702	12.3049	12.909	8.0477
5555	41.23	66.5		107.91	86.49			5555	1.6831	1.6495		9.5061	14.3591
TB32047	0.15	0.06	0.05	7.37	9.43	3.75		TB32047	0.06	0.0554	0.0837	5.3899	6.3041	6.1084
3LL	0.06	0.12		1.77	1.79			3LL	0.0314	0.0442		0.9014	1.0088
4434	0	0		0.01	0.01			4434	0.007	0.0027		0.1457	0.1538
E0771	0	0		0.05	0			E0771	0.004	0.0009		0.0621	0.061
YUMM1.1	0	0		0	0			YUMM1.1	0	0.0001		0.000204586	0.000159289
B16F0	0			0				B16F0	0			2.865e-05
Renca	0			0				Renca	0			0
	unpaired, two-tailed t-test								unpaired, two-tailed t-test
CT26	p = 0.0019							CT26	p = 0.0159	- with Welch's correction due to sig diff. variance
4T1	p = 0.0014							4T1	p = 0.0042
TB32047	p = 0.0152							TB32047	p = 0.0022	- with Welch's correction due to sig diff. variance

## Sheet: Figure 1e
Figure 1e
	DMSO [log10]	5-FU induction [log10]
4T1	0.132	1.09
CT26	0.244	1.169
5555	0.222	1.077
TB32047	-1.081	0.886
4434	-2.315	-0.825
E0771	-2.607	-1.211
YUMM1.1	-4.312	-3.758
MC38	0.221	0.802
TB32043	-0.954	0.669
TB32908	-0.294	0.922
3LL	-1.423	-0.02

## Sheet: Figure 1h
Figure 1h

## Sheet: Figure 1i
Figure 1i
	4T1								CT26
		DMSO			5-FU					DMSO			5-FU
	Parental	9.7154	12.3973	27.0625	61.9324	79.9206	152.107		Parental	59.34	30	13.28	196.848	83.47	97.78
	COX-2KO	0.326335	0.630758	0	0.306058	0.312824	0.0349361		COX-2KO	0.237	0.14	0.09	0.17	0.155	0.1
	COX-2REST	10.4279	7.79393	8.10016	21.406	29.4222	45.3542		COX-2REST	40.393	25	9.98	41.351	41.14	18.24
		one-way ANOVA with Tukey's multiple comparisons test								one-way ANOVA with Tukey's multiple comparisons test
			Adjusted P Value								Adjusted P Value
		parental vs. parental 5-FU	0.0039							parental vs. parental 5-FU	0.0172
		parental vs. KO	0.9217							parental vs. KO	0.6821
		parental vs. KO 5-FU	0.9198							parental vs. KO 5-FU	0.6817
		parental vs. REST	0.9969							parental vs. REST	0.9984
		parental vs. REST 5-FU	0.9289							parental vs. REST 5-FU	>0.9999
		parental 5-FU vs. KO	0.0009							parental 5-FU vs. KO	0.0015
		parental 5-FU vs. KO 5-FU	0.0009							parental 5-FU vs. KO 5-FU	0.0015
		parental 5-FU vs. REST	0.0019							parental 5-FU vs. REST	0.0089
		parental 5-FU vs. REST 5-FU	0.0187							parental 5-FU vs. REST 5-FU	0.0164
		KO vs. KO 5-FU	>0.9999							KO vs. KO 5-FU	>0.9999
		KO vs. REST	0.995							KO vs. REST	0.8782
		KO vs. REST 5-FU	0.447							KO vs. REST 5-FU	0.6975
		KO 5-FU vs. REST	0.9947							KO 5-FU vs. REST	0.8779
		KO 5-FU vs. REST 5-FU	0.4439							KO 5-FU vs. REST 5-FU	0.6971
		REST vs. REST 5-FU	0.7306							REST vs. REST 5-FU	0.9989

## Sheet: Figure 2a
Figure 2a
caspase-3/7 µm2/image (x104)
Time (h)	CIS			z-VAD			z-VAD +CIS			Time (h)	5-FU		z-VAD		z-VAD +5-FU
2	0.0436094	0.0775312	0.0899424	0.035067	0.0316625	0.0404215	0.0881473	0.121883		2	0.0482055	0.0699484	0.0285519	0.0523452	0.039462	0.0434469
4	0.0407	0.0621178	0.0796978	0.0265556	0.0184775	0.0272675	0.0246057	0.0818953		4	0.0159009	0.0181061	0.006577	0.0307958	0.00785371	0.017874
6	0.0474782	0.0719292	0.0786764	0.0312292	0.0168062	0.0280722	0.0182918	0.0735386		6	0.0230582	0.0190346	0.00456521	0.0285519	0.00595799	0.0101363
8	0.0466425	0.0771289	0.0875902	0.0241105	0.00943993	0.026339	0.0105541	0.0681842		8	0.0303703	0.0284746	0.00441046	0.0221684	0.00568717	0.0123029
10	0.0666057	0.0844951	0.0860426	0.018168	0.0118541	0.0295888	0.00943993	0.0723625		10	0.0222457	0.0228261	0.00255342	0.0204274	0.00541635	0.00901436
12	0.0744981	0.0903757	0.0899734	0.0226558	0.00835666	0.0189108	0.00566396	0.0610655		12	0.0200018	0.019112	0.00266949	0.0379145	0.0052616	0.00220523
14	0.0905614	0.100775	0.0882092	0.0154753	0.00817096	0.0157538	0.00866617	0.0529255		14	0.0104458	0.0189572	0.00255342	0.0199631	0.00537767	0.00352063
16	0.0806572	0.111236	0.101951	0.0128135	0.00541635	0.0308268	0.00832571	0.044445		16	0.0135022	0.0170615	0.00413964	0.0174871	0.00530029	0.00228261
18	0.0917066	0.146923	0.112629	0.0164348	0.00544731	0.019406	0.0114827	0.0419381		18	0.0230195	0.0342391	0.00410095	0.0144694	0.00514554	0.00193441
20	0.115229	0.178213	0.135966	0.0168062	0.00523065	0.0298983	0.00860427	0.0484377		20	0.0154366	0.0354771	0.00413964	0.0104458	0.0052616	0.00348194
22	0.162862	0.242343	0.184589	0.0188799	0.00848046	0.0147634	0.00937803	0.047602		22	0.0227487	0.0483216	0.00402358	0.0105619	0.00518423	0.0019731
24	0.198084	0.285767	0.231139	0.0193132	0.00535445	0.0123183	0.011297	0.048221		24	0.0216267	0.0504495	0.00208917	0.0166359	0.00514554	0.00336588
26	0.241662	0.35912	0.31223	0.0177966	0.00844951	0.0122255	0.0126897	0.0455593		26	0.0288614	0.0572586	0.00355932	0.0227874	0.00491341	0.00185704
28	0.32201	0.440675	0.389049	0.0181061	0.00547825	0.0203655	0.0137111	0.0499233		28	0.0448397	0.0758676	0.00406226	0.0217428	0.00502947	0.00185704
30	0.458904	0.537859	0.509942	0.0184465	0.00968754	0.0171466	0.0176109	0.0458688		30	0.0520744	0.0807424	0.00352063	0.0213946	0.00502947	0.0032885
32	0.585616	0.654388	0.673268	0.0195298	0.00903757	0.0159086	0.0197155	0.0412262		32	0.0863135	0.100938	0.00642225	0.0239093	0.00506816	0.00177966
34	0.720375	0.835821	0.848572	0.0220678	0.0109565	0.0259675	0.0198703	0.04949		34	0.0966432	0.13715	0.00649963	0.0312214	0.0052616	0.00189572
36	0.938236	1.01688	1.07863	0.0191584	0.0109565	0.022563	0.0165586	0.0462092		36	0.126008	0.164386	0.00677044	0.0253021	0.00510685	0.00344325
38	1.21951	1.27321	1.32735	0.0166514	0.00978039	0.0211702	0.0147634	0.047602		38	0.143379	0.186168	0.00177966	0.0261919	0.00518423	0.00680913
40	1.54905	1.64369	1.70711	0.0227487	0.0135564	0.020056	0.0160324	0.0442284		40	0.186826	0.23712	0	0.0282424	0.00530029	0.00193441
42	1.98328	2.03311	2.20811	0.0228106	0.0107399	0.0184775	0.0186323	0.0464878		42	0.246676	0.291438	0.00201179	0.0282037	0.00677044	0.00321112
44	2.35314	2.43612	2.60523	0.0249152	0.0164038	0.0193441	0.0178894	0.0519351		44	0.325175	0.387927	0.00216654	0.0193828	0.00653831	0
46	2.73792	2.91028	3.03127	0.0327457	0.0180133	0.0268651	0.0125659	0.048871		46	0.365024	0.459113	0.00251474	0.0277782	0.0049521	0.0019731
48	3.20914	3.42796	3.57795	0.036336	0.0234915	0.0320029	0.0191894	0.051347		48	0.474008	0.58574	0.0059193	0.0291322	0.00487472	0.00185704
										50	0.54415	0.753453	0.0129606	0.0285906	0.0049521	0.00166359
										52	0.74266	0.892228	0.0202726	0.0348194	0.00696388	0.00193441
										54	0.904338	1.01135	0.0113743	0.0294417	0.00642225	0.00344325
										56	1.13871	1.23087	0.0239093	0.0385722	0.00499078	0.00367538
										58	1.29099	1.46358	0.0278942	0.0266175	0.00680913	0.00831797
										60	1.53755	1.77022	0.0336201	0.0299447	0.0135409	0.00646094
										62	1.75598	2.0952	0.0412804	0.0356319	0.011916	0.00793109
										64	1.97399	2.28191	0.0503334	0.0388817	0.0111035	0.00928518
										66	2.27696	2.57726	0.0524999	0.036483	0.015011	0.009556
										68	2.53358	2.92522	0.0636808	0.0524226	0.0112583	0.0117612
										70	2.80598	3.23414	0.0467354	0.0536219	0.0178353	0.00974944

## Sheet: Figure 2b
Figure 2b
	DMSO	cisplatin	z-VAD	cisplatin +z-VAD		DMSO	5-FU	z-VAD	z-VAD +5-FU
	6.764	19.022	5.396	15.904		13.21	77.03	5.15	33.91
	5.82	23.99	3.49	13.14		9.98	51.57	9.81	36.37
	3.874	17.905	2.812	8.653		32.5	89.09	21.32	55.01
	one-way ANOVA with Tukey's multiple comparisons test					one-way ANOVA with Tukey's multiple comparisons test
		Adjusted P Value					Adjusted P Value
	DMSO vs. cisplatin	0.0006				DMSO vs. 5-FU	0.005
	DMSO vs. cisplatin +z-VAD	0.0445				DMSO vs. z-VAD +5-FU	0.2252
	cisplatin vs. cisplatin +z-VAD	0.029				5-FU vs. z-VAD +5-FU	0.0862
	z-VAD vs. cisplatin +z-VAD	0.0162				z-VAD vs. z-VAD +5-FU	0.0997

## Sheet: Figure 2c
Figure 2c
	DMSO	5-FU	z-VAD	z-VAD +5-FU
	0.333537	11.2617	0.181935	4.80585
	0.323351	7.80824	0.197299	5.2552
	0.325109	10.3786	0.205762	5.3137
	one-way ANOVA with Tukey's multiple comparisons test
		Adjusted P Value
	DMSO vs. 5-FU	<0.0001
	DMSO vs. z-VAD +5-FU	0.0009
	5-FU vs. z-VAD +5-FU	0.001
	z-VAD vs. z-VAD +5-FU	0.0007

[truncated: 49 more sheets: Figure 2d, Figure 2e, Figure 2f, Figure 2g, Figure 2h, Figure 3c, Figure 3d, Figure 3f, Figure 3g, Figure 3h, Figure 4b, Figure 4c, Figure 4d, Figure 4e, Figure 4f, Figure 5b, Figure 5c, Figure 5d, Figure 5e, Figure 5f …]
